# Supplementary material for: Effect of Cashew Nut Consumption on Biomarkers of Copper and Zinc Status in Adolescents with Obesity: A Randomized Controlled Trial
Source: Nutrients. 2024 Dec 31;17(1):163. doi: 10.3390/nu17010163 (PMC11723122; doi:10.3390/nu17010163)
Supplement: Supplementary file 1 [file nutrients-17-00163-s001.zip]

Archive with 1 entries (1 files):
- nutrients-3385852-supplementary.pdf
